# Supplementary material for: Persistent innate immune dysfunction and ZIKV replication in the gastrointestinal tract during SIV infection in pigtail macaques
Source: Front Immunol. 2025 Mar 4;16:1535807. doi: 10.3389/fimmu.2025.1535807 (PMC11913663; doi:10.3389/fimmu.2025.1535807)
Supplement: Supplementary file 2 [file Table1.xlsx]

## Sheet: Sheet1
Animal	Sex	Weight (kg)	Age (Yr)	Group	SIV plasma Viremiaa	Peripheral CD4 Countsb	Mane Haplotype				Experimental Vaccination History
Z12165	Female	9.4	6.1	SIV+/ZIKV+	858681	503	A009	A019	-	-	None
Z13032	Female	9	5.5	SIV+/ZIKV+	3517852	66	A004	-	B069	-	None
A10013	Female	10.3	10.6	SIV+/ZIKV+	88075	240	-	-	-	-	None
Z14109	Male	12	6.6	SIV+/ZIKV+	4077555	177	-	-	B028	B118	RepRNA+Protein SARS-CoV-2
Z15331	Male	8.1	5	SIV+/ZIKV+	1644	720	-	-	B039	B056	DNA+Protein HBV; RepRNA+Protein SARS-CoV-2
Z16277	Male	6.4	4	SIV+/ZIKV+	963367	798	A085	-	-	-	DNA+Protein HBV; RepRNA+Protein SARS-CoV-2
Z16297	Male	8.6	4	SIV+/ZIKV+	696074	332	A031	A084	B069	B118	RepRNA+Protein SARS-CoV-2
L07201	Female	9.1	11	ZIKV+	NA	942	A009	A084	B024	B104	None
Z08062	Female	8.7	10.1	ZIKV+	NA	1781	A004	A084	B038	B118	None
A11230	Female	8.2	10.3	ZIKV+	NA	1081	A016	A084	B028	B120	None
Z14176	Male	12.3	6.4	ZIKV+	NA	722	A007b	A031	B069	B118	DNA+Protein HBV; RepRNA+Protein SARS-CoV-2
Z14349	Male	9.8	5.1	ZIKV+	NA	841	A084	-	-	-	RepRNA+Protein SARS-CoV-2
Z15289	Male	10.2	5.9	ZIKV+	NA	746	-	-	B008	B119	Protein SARS-CoV-2
Z15404	Male	6.9	4.8	ZIKV+	NA	760	A084	-	B056	B120	Protein SARS-CoV-2
NA, not applicable
“-” haplotype is undetermined
a Copies of SIV viral RNA per milliliter of plasma 14 days prior to ZIKV co-infection
b Number of CD4+CD3+ per milliliter of blood 14 days prior to ZIKV infection
