# Supplementary material for: Persistent innate immune dysfunction and ZIKV replication in the gastrointestinal tract during SIV infection in pigtail macaques
Source: Front Immunol. 2025 Mar 4;16:1535807. doi: 10.3389/fimmu.2025.1535807 (PMC11913663; doi:10.3389/fimmu.2025.1535807)
Supplement: Supplementary file 3 [file Table2.xlsx]

## Sheet: Sheet1
Animal	Group	Gross Diagnosis(es)	Final Principal Diagnosis(es)	Histology Comments
Z12165	SIV+/ZIKV+	Focal, moderate, chronic cutaneous ulceration: mid dorsal back	Mild to moderate, lymphoplasmacytic, histiocytic and eosinophilic enteritis and proctitis with enteric villar blunting and fusion	Diagnosis can cause diarrhea and potentially other sequelae thereof, represents typical changes in this species in this colony, and they have been previously discussed. Inflammatory changes present are consistent with food allergy/hypersensitivity/dietary intolerance/IBD.
Z13032	SIV+/ZIKV+	Unremarkable tissues/organs	Mild to moderate, lymphoplasmacytic, histiocytic and eosinophilic enteritis and proctitis with enteric villar blunting and fusion	Diagnosis can cause diarrhea and potentially other sequelae thereof, represents typical changes in this species in this colony, and they have been previously discussed. Inflammatory changes present are consistent with food allergy/hypersensitivity/dietary intolerance/IBD.
A10013	SIV+/ZIKV+	Unremarkable tissues/organs	Mild to moderate, lymphoplasmacytic, histiocytic and eosinophilic enteritis and proctitis with enteric villar blunting and fusion	Diagnosis can cause diarrhea and potentially other sequelae thereof, represents typical changes in this species in this colony, and they have been previously discussed. Inflammatory changes present are consistent with food allergy/hypersensitivity/dietary intolerance/IBD.
Z14109	SIV+/ZIKV+	1) Moderate, diffuse, chronic air sacculitis; 2) Otherwise unremarkable gross exam	Air Sac: Severe, diffuse, eosinophilic, granulomatous and fibrosing airsacculitis with squamous metaplasia and vasculitis, and associated with large numbers of Cryptosporidium sp: “Air sac cryptosporidiosis” Mild to moderate, diffuse, lymphoplasmacytic, histiocytic and eosinophilic enterocolitis with enteric villar blunting and fusion	Additional historical details are that this animal has had chronic, moderate to moderately extensive depletion of CD4+ lymphocytes, identification of Cryptosporidium sp via PCR in feces on 1/14 and 2/27, and fecal culture of enteropathogenic E. coli twice. Also, microbiology of air sac identified 3+ growth of Staphylococcus aureus. In this case it is favored that immunosuppression (evidenced by C…
Z15331	SIV+/ZIKV+	Unremarkable tissues/organs	Mild to moderate, diffuse, eosinophilic, lymphoplasmacytic and histiocytic gastro-entero-colitis with enteric villar blunting and fusion	Diagnosis #1, which can cause diarrhea and potentially other sequelae thereof, represents typical changes in this species in this colony, and they have been previously discussed. Inflammatory changes present are consistent with food allergy/hypersensitivity/dietary intolerance/IBD. Tisses/organs examined otherwise have no clinically significant histologic findings and most changes described are t…
Z16277	SIV+/ZIKV+	Unremarkable tissues/organs	1. Mild to moderate to regionally extensive, multifocal and bilateral, seminiferous tubular atrophy 2. Mild to moderate, multifocal, granulomatous epididymitis and balanoposthitis 3. Mild to moderate, diffuse, eosinophilic, lymphoplasmacytic and histiocytic gastro-entero-colitis with enteric villar blunting and fusion 4. Moderate, multifocal, nodular adrenal cortical hyperplasia	The seminiferous tubular atrophy is suspect as being due to infection with one or both of the experimentally administered viruses. The epididimytis and balanoposthitis similarly could have the same genesis or less likely other cause(s). Notably, these lesions were currently clinically insignificant. Diagnosis #3, which can cause diarrhea and potentially other sequelae thereof, represents typical …
Z16297	SIV+/ZIKV+	1) Moderate to moderately extensive, multifocal, chronic pneumonia: Left cranial and caudal and right caudal lung lobes 2) Moderate, generalized lymphadenomegaly with active bone marrow 3) Otherwise, unremarkable gross exam	1. Moderate to occlusive, multifocal, arteriolar and arterial, nodular, smooth muscle and connective tissue proliferations with chronic infarction and vascular recanalization: Proliferative-occlusive pulmonary arteriopathy with thrombosis and infarctions 2. Moderate, multifocal, granulomatous myocarditis with scattered myocellular degeneration and necrosis 3. Moderate, unilateral, multifocal, gra…	This case is complex and many lesions likely are multifactorial. The pulmonary lesions are consistent with the syndrome Proliferative-occlusive pulmonary arteriopathy with thrombosis and infarction. This syndrome is secondary to the SIV infection, it is virus strain-related with some strains having very high incidence though others have moderate to low incidence, and the pathogenesis is poorly un…
L07201	ZIKV+	Unremarkable tissues/organs	1. Moderate, lymphoplasmacytic, histiocytic and eosinophilic gastro-entero-colitis and proctitis with enteric villar blunting and fusion, and with extensive, diffuse, gastric-fundic spiral bacterial infection and multifocal, extensive, large intestinal spirochetosis 2. Minimal, multifocal demyelination and axonal loss: brainstem and cerebellar peduncle 3. Moderate, multifocal, cystic hyperplasia:…	Diagnosis #1, which can cause diarrhea and potentially other sequelae thereof, represents typical changes in this species in this colony, and they have been previously discussed. Inflammatory changes present are consistent with food allergy/hypersensitivity/dietary intolerance/IBD. The organisms diagnosed should be considered commensals. The brainstem lesion was unexpected and idiopathic with man…
Z08062	ZIKV+	Unremarkable tissues/organs	1. Mild to moderate, lymphoplasmacytic, histiocytic and eosinophilic gastro-entero-colitis and proctitis with enteric villar blunting and fusion, and with extensive, diffuse, gastric-fundic spiral bacterial infection and regional, extensive, large intestinal spirochetosis 2. Mild, multifocal demyelination and axonal loss: brainstem 3. Moderate, multifocal, cystic hyperplasia: pars distalis of pit…	Diagnosis #1, which can cause diarrhea and potentially other sequelae thereof, represents typical changes in this species in this colony, and they have been previously discussed. Inflammatory changes present are consistent with food allergy/hypersensitivity/dietary intolerance/IBD. The organisms diagnosed should be considered commensals. The brainstem lesion was unexpected and idiopathic with man…
A11230	ZIKV+	Unremarkable tissues/organs	1. Moderate to occasionally effacing, multifocal, hepatic sinusoidal amyloid deposition: Hepatic Systemice Secondary Amyloidosis 2. Mild to moderate, lymphoplasmacytic, histiocytic and eosinophilic gastro-entero-colitis and proctitis with enteric villar blunting and fusion, and with extensive, diffuse, gastric-fundic spiral bacterial infection 3. Mild to moderately extensive, multifocal and regio…	The amyloidosis is secondary amyloidosis: secondary to mis-metabolism of acute-phase reactive proteins from a site(s) of chronic inflammation. The site of chronic inflammation potentially inducing amyloidosis in this case was the GI tract (diagnoses 2). Diagnosis #2, which can cause diarrhea and potentially other sequelae thereof (including secondary amyloidosis), represents typical changes in th…
Z14176	ZIKV+	Unremarkable tissues/organs	Unremarkable tissues/organs	Tisses/organs examined have no significant histologic findings. Changes described are typical/background lesions.
Z14349	ZIKV+	Unremarkable tissues/organs	Unremarkable tissues/organs	Tisses/organs examined have no significant histologic findings. Changes described are typical/background lesions.
Z15289	ZIKV+	Unremarkable tissues/organs	Unremarkable tissues/organs	Tisses/organs examined have no significant histologic findings.
Z15404	ZIKV+	Unremarkable tissues/organs	Unremarkable tissues/organs	Tisses/organs examined have no clinically significant histologic findings and most changes described are typical/background lesions. However, the pulmonary eosinophil infiltrate suggests a low-level allergy/hypersensitivity and the foreskin submucosal lymphohistiocytic aggregates have a variety of possible causes including regional irritation and the experimental Zika virus infection.
