# Supplementary material for: Persistent innate immune dysfunction and ZIKV replication in the gastrointestinal tract during SIV infection in pigtail macaques
Source: Front Immunol. 2025 Mar 4;16:1535807. doi: 10.3389/fimmu.2025.1535807 (PMC11913663; doi:10.3389/fimmu.2025.1535807)
Supplement: Supplementary file 4 [file Table3.xlsx]

## Sheet: Sheet1
Color	Antibody	Clone	Amount Used (µL)/ Dilution	Catalog #	Company
AF700	CD16	3G8	4	302026	BioLegend
APC-Cy7	CD11b	ICRF44	5	557754	BD Biosciences
PerCp	CD3	SP34-2	20	552851	BD Biosciences
eFluor450	CD123	6H6	2.5	48-1239-42	Invitrogen
-	Live/Dead		1.5	L34957	Invitrogen
BV570	CD20	2H7	2.5	302332	BioLegend
BV650	CD4	L200	2	563737	BD Biosciences
BV711	HLA-DR	L243	2.5	307644	BioLegend
BV785	CD14	M5E2	2.5	301840	BioLegend
PE	AXL	DS7HAX	5	12-1087-42	Invitrogen
PE-CF594	CD45	DO58-1283	2.5	562394	BD Biosciences
Pe-Cy5	CD8	RPA-T8	2.5	15-0088-42	Invitrogen
BUV395	CD11c	3.9	2.5	748289	BD Biosciences
APC	CD11c	S-HCL-3	5	371506	BioLegend
