# Supplementary material for: Persistent innate immune dysfunction and ZIKV replication in the gastrointestinal tract during SIV infection in pigtail macaques
Source: Front Immunol. 2025 Mar 4;16:1535807. doi: 10.3389/fimmu.2025.1535807 (PMC11913663; doi:10.3389/fimmu.2025.1535807)
Supplement: Supplementary file 5 [file Table4.xlsx]

## Sheet: Sheet1
gene	comparison	mean W6	mean W_3	LFC	t test.statistic	p-value
GBP1	W2 - W(-3)	1.32001	-0.133574	1.45358	-3.60008	0.0037654
CXCL8	W2 - W(-3)	-0.908943	-2.46505	1.55611	-3.13429	0.00912607
IFIT1	W2 - W(-3)	-2.78841	-4.98668	2.19827	-3.8564	0.00244065
RSAD2	W2 - W(-3)	-2.41684	-3.92079	1.50395	-3.29214	0.00663685
IFI44	W2 - W(-3)	-1.56366	-3.26625	1.70259	-3.46573	0.00908413
MX2	W2 - W(-3)	-0.731779	-1.82429	1.09252	-3.13922	0.00867905
TLR4	W2 - W(-3)	-3.46916	-4.84742	1.37826	-4.32202	0.00298829
GBP1	W6 - W(-3)	1.03427	-0.133574	1.16785	-3.31155	0.00832422
ISG15	W6 - W(-3)	-0.967185	-3.02279	2.0556	-3.23433	0.00853144
IFIT1	W6 - W(-3)	-2.66268	-4.98668	2.32401	-3.9199	0.00207673
RSAD2	W6 - W(-3)	-1.84525	-3.92079	2.07554	-3.85901	0.00238279
DDX58	W6 - W(-3)	-1.2056	-2.40928	1.20368	-3.21876	0.00863093
IFI44	W6 - W(-3)	-1.41391	-3.26625	1.85234	-3.66509	0.00585302
MX2	W6 - W(-3)	-0.529534	-1.82429	1.29476	-3.55421	0.00396854
MX1	W6 - W(-3)	-0.77572	-2.36662	1.5909	-3.15228	0.00916303
