# Supplementary material for: Persistent innate immune dysfunction and ZIKV replication in the gastrointestinal tract during SIV infection in pigtail macaques
Source: Front Immunol. 2025 Mar 4;16:1535807. doi: 10.3389/fimmu.2025.1535807 (PMC11913663; doi:10.3389/fimmu.2025.1535807)
Supplement: Supplementary file 6 [file Table5.xlsx]

## Sheet: Sheet1
gene	comparison	mean Group 1	mean Group 2	LFC	t test.statistic	p-value
MX1	SIV+ZIKV+_D2 - SIV+ZIKV+_W_3	2.15744	-0.362331	2.51977	-4.46522	0.00157334
IFIH1	SIV+ZIKV+_D2 - SIV+ZIKV+_W_3	-0.164488	-1.192	1.02752	-4.46061	0.00215418
IFI44	SIV+ZIKV+_D2 - SIV+ZIKV+_W_3	0.881465	-1.44782	2.32929	-5.61826	0.000729062
IFIT2	SIV+ZIKV+_D2 - SIV+ZIKV+_W_3	-0.752514	-2.68767	1.93515	-3.45559	0.00629256
DHX58	SIV+ZIKV+_D2 - SIV+ZIKV+_W_3	-2.09901	-3.42239	1.32338	-4.09374	0.00230545
NLRP3	SIV+ZIKV+_D2 - SIV+ZIKV+_W_3	0.235085	-0.857205	1.09229	-3.68618	0.00522557
IRF2	SIV+ZIKV+_D2 - SIV+ZIKV+_W_3	0.983907	0.791968	0.191939	-3.407	0.00669985
RSAD2	SIV+ZIKV+_D2 - SIV+ZIKV+_W_3	0.207375	-2.61737	2.82475	-5.91521	0.000148257
DDX58	SIV+ZIKV+_D2 - SIV+ZIKV+_W_3	1.25786	-0.426861	1.68472	-4.8406	0.000706066
TRIM25	SIV+ZIKV+_D2 - SIV+ZIKV+_W_3	-0.314516	-1.09735	0.78283	-3.80158	0.00347758
OAS1	SIV+ZIKV+_D2 - SIV+ZIKV+_W_3	-0.214187	-2.61501	2.40082	-3.88389	0.00526534
ISG15	SIV+ZIKV+_D2 - SIV+ZIKV+_W_3	-0.365489	-2.89222	2.52674	-4.11322	0.0021118
MX1	SIV+ZIKV+_D4 - SIV+ZIKV+_W_3	1.89989	-0.362331	2.26222	-4.31267	0.00281406
IFIH1	SIV+ZIKV+_D4 - SIV+ZIKV+_W_3	-0.356412	-1.192	0.835592	-4.53957	0.00123108
IL1B	SIV+ZIKV+_D4 - SIV+ZIKV+_W_3	-3.41684	-5.38991	1.97307	-4.24945	0.00207173
IFI44	SIV+ZIKV+_D4 - SIV+ZIKV+_W_3	0.705082	-1.44782	2.1529	-5.1523	0.00113408
IFIT1	SIV+ZIKV+_D4 - SIV+ZIKV+_W_3	0.969004	-1.49038	2.45938	-6.19373	0.000106082
IFIT2	SIV+ZIKV+_D4 - SIV+ZIKV+_W_3	-1.03975	-2.68767	1.64792	-3.77011	0.00958243
DHX58	SIV+ZIKV+_D4 - SIV+ZIKV+_W_3	-2.45732	-3.42239	0.965074	-3.43355	0.00952052
MX2	SIV+ZIKV+_D4 - SIV+ZIKV+_W_3	0.953017	-1.0332	1.98622	-5.85425	0.000220992
IRF2	SIV+ZIKV+_D4 - SIV+ZIKV+_W_3	1.02013	0.791968	0.228163	-4.75242	0.00121064
RSAD2	SIV+ZIKV+_D4 - SIV+ZIKV+_W_3	-0.238929	-2.61737	2.37844	-5.16033	0.000428559
DDX58	SIV+ZIKV+_D4 - SIV+ZIKV+_W_3	0.950705	-0.426861	1.37757	-4.39	0.00184226
TRIM25	SIV+ZIKV+_D4 - SIV+ZIKV+_W_3	-0.460743	-1.09735	0.636603	-3.71063	0.00538045
ISG15	SIV+ZIKV+_D4 - SIV+ZIKV+_W_3	-0.806016	-2.89222	2.08621	-3.83427	0.00403748
MX1	SIV+ZIKV+_D7 - SIV+ZIKV+_W_3	2.48591	-0.362331	2.84824	-4.41379	0.00130825
IL1B	SIV+ZIKV+_D7 - SIV+ZIKV+_W_3	-3.25107	-5.38991	2.13884	-4.5921	0.00123974
IFI44	SIV+ZIKV+_D7 - SIV+ZIKV+_W_3	1.29897	-1.44782	2.74679	-3.82197	0.00478241
MX2	SIV+ZIKV+_D7 - SIV+ZIKV+_W_3	1.55401	-1.0332	2.58721	-4.19659	0.00533609
TRIM25	SIV+ZIKV+_D7 - SIV+ZIKV+_W_3	0.130015	-1.09735	1.22736	-3.61126	0.00837625
ISG20	SIV+ZIKV+_D7 - SIV+ZIKV+_W_3	1.2926	0.552424	0.740171	-3.73115	0.00514055
ISG15	SIV+ZIKV+_D7 - SIV+ZIKV+_W_3	0.289161	-2.89222	3.18139	-3.95884	0.00353331
MX1	SIV+ZIKV+_D10 - SIV+ZIKV+_W_3	2.26278	-0.362331	2.62511	-3.67374	0.00449103
IL1B	SIV+ZIKV+_D10 - SIV+ZIKV+_W_3	-3.11734	-5.38991	2.27257	-4.13298	0.00205452
CXCL10	SIV+ZIKV+_D10 - SIV+ZIKV+_W_3	-6.73056	-8.06831	1.33776	-3.52692	0.00707462
IFNA4	SIV+ZIKV+_D10 - SIV+ZIKV+_W_3	-5.98009	-7.44549	1.46539	-3.87525	0.00417589
IFI44	SIV+ZIKV+_D10 - SIV+ZIKV+_W_3	1.71049	-1.44782	3.15831	-4.39985	0.00211271
IFIT1	SIV+ZIKV+_D10 - SIV+ZIKV+_W_3	2.24589	-1.49038	3.73627	-4.06709	0.00632396
IFIT2	SIV+ZIKV+_D10 - SIV+ZIKV+_W_3	0.601834	-2.68767	3.2895	-3.66851	0.00693566
MX2	SIV+ZIKV+_D10 - SIV+ZIKV+_W_3	1.93979	-1.0332	2.973	-5.17206	0.00171779
ISG15	SIV+ZIKV+_D10 - SIV+ZIKV+_W_3	0.398708	-2.89222	3.29093	-3.78524	0.00515583
IFI44	SIV+ZIKV+_D14 - SIV+ZIKV+_W_3	0.23571	-1.44782	1.68353	-3.56381	0.00567207
IFIT1	SIV+ZIKV+_D14 - SIV+ZIKV+_W_3	0.368026	-1.49038	1.8584	-3.92053	0.00317094
MX2	SIV+ZIKV+_D14 - SIV+ZIKV+_W_3	0.844453	-1.0332	1.87766	-5.10189	0.000732343
TNF	SIV+ZIKV+_D14 - SIV+ZIKV+_W_3	-3.12539	-4.63376	1.50836	-3.32349	0.00808715
RSAD2	SIV+ZIKV+_D14 - SIV+ZIKV+_W_3	-0.689979	-2.61737	1.92739	-3.42765	0.00729074
ISG15	SIV+ZIKV+_D14 - SIV+ZIKV+_W_3	-1.05805	-2.89222	1.83418	-3.28111	0.00908149
IFI44	SIV+ZIKV+_D21 - SIV+ZIKV+_W_3	0.285196	-1.44782	1.73302	-3.24424	0.00881084
MX2	SIV+ZIKV+_D21 - SIV+ZIKV+_W_3	0.944806	-1.0332	1.97801	-4.30385	0.00325768
TNF	SIV+ZIKV+_D21 - SIV+ZIKV+_W_3	-3.05473	-4.63376	1.57903	-3.39311	0.00702295
ISG15	SIV+ZIKV+_D21 - SIV+ZIKV+_W_3	-0.852544	-2.89222	2.03968	-3.21047	0.00932759
IFNL3	SIV-ZIKV+_D2 - SIV-ZIKV+_D_14	-6.25372	-7.18614	0.932428	-3.57625	0.00824894
IFIH1	SIV-ZIKV+_D2 - SIV-ZIKV+_D_14	0.0728291	-1.31296	1.38579	-6.96476	0.000332602
IFIT1	SIV-ZIKV+_D2 - SIV-ZIKV+_D_14	1.40471	-2.32957	3.73428	-7.09647	0.0020453
DHX58	SIV-ZIKV+_D2 - SIV-ZIKV+_D_14	-1.65211	-3.38036	1.72826	-5.69177	0.00569886
MX2	SIV-ZIKV+_D2 - SIV-ZIKV+_D_14	1.47804	-1.29089	2.76894	-5.1649	0.00958644
GBP2	SIV-ZIKV+_D2 - SIV-ZIKV+_D_14	0.474813	-0.935371	1.41018	-3.72307	0.00528221
RSAD2	SIV-ZIKV+_D2 - SIV-ZIKV+_D_14	0.388289	-2.81328	3.20157	-6.56146	0.00119081
DDX58	SIV-ZIKV+_D2 - SIV-ZIKV+_D_14	1.51688	-0.676096	2.19298	-6.15327	0.00587928
TRIM25	SIV-ZIKV+_D2 - SIV-ZIKV+_D_14	-0.130871	-1.13369	1.00282	-4.74941	0.00623082
OAS1	SIV-ZIKV+_D2 - SIV-ZIKV+_D_14	-0.683793	-3.52527	2.84147	-4.92227	0.00180076
ISG20	SIV-ZIKV+_D2 - SIV-ZIKV+_D_14	1.07675	0.34976	0.726988	-5.50929	0.00625001
ISG15	SIV-ZIKV+_D2 - SIV-ZIKV+_D_14	-0.00478325	-3.50581	3.50103	-5.83684	0.00854053
IFIH1	SIV-ZIKV+_D4 - SIV-ZIKV+_D_14	-0.478734	-1.31296	0.834225	-4.34478	0.00522622
IFIT1	SIV-ZIKV+_D4 - SIV-ZIKV+_D_14	0.448227	-2.32957	2.7778	-5.15567	0.0052686
RSAD2	SIV-ZIKV+_D4 - SIV-ZIKV+_D_14	-0.604852	-2.81328	2.20843	-4.18783	0.00519076
OAS1	SIV-ZIKV+_D4 - SIV-ZIKV+_D_14	-1.44668	-3.52527	2.07859	-3.5764	0.00907728
IRF7	SIV-ZIKV+_D4 - SIV-ZIKV+_D_14	-3.43611	-4.56381	1.12769	-6.2331	0.000197641
IRF7	SIV-ZIKV+_D7 - SIV-ZIKV+_D_14	-3.75205	-4.56381	0.811755	-3.59435	0.00587982
IFITM1	SIV-ZIKV+_D14 - SIV-ZIKV+_D_14	-1.46632	1.16804	-2.63436	6.0716	0.00022388
IFITM1	SIV-ZIKV+_D21 - SIV-ZIKV+_D_14	-1.53226	1.16804	-2.7003	3.87634	0.00591473
