# Supplementary material for: Persistent innate immune dysfunction and ZIKV replication in the gastrointestinal tract during SIV infection in pigtail macaques
Source: Front Immunol. 2025 Mar 4;16:1535807. doi: 10.3389/fimmu.2025.1535807 (PMC11913663; doi:10.3389/fimmu.2025.1535807)
Supplement: Supplementary file 7 [file Table6.xlsx]

## Sheet: Sheet1
gene	comparison	mean Group 1	mean Group 2	LFC	t test.statistic	p-value
IL6	SIV+ZIKV+_D2 - SIV-ZIKV+_D2	-5.30465	-3.979	-1.32566	3.57978	0.00660331
CXCL10	SIV+ZIKV+_D4 -SIV-ZIKV+_D4	-8.13675	-7.22733	-0.90942	3.28927	0.00840984
EIF2AK2	SIV+ZIKV+_D4 -SIV-ZIKV+_D4	-8.63675	-7.32256	-1.31419	3.71853	0.00494934
IL6	SIV+ZIKV+_D4 -SIV-ZIKV+_D4	-4.99471	-3.7768	-1.21792	4.4701	0.00173135
IL6	SIV+ZIKV+_D10 - SIV-ZIKV+_D10	-5.07096	-4.09037	-0.980589	3.86788	0.00439412
IFI44	SIV+ZIKV+_D14 - SIV-ZIKV+_D14	0.23571	-1.18003	1.41574	-3.11473	0.0099556
IFIT1	SIV+ZIKV+_D14 - SIV-ZIKV+_D14	0.368026	-1.78548	2.15351	-4.78244	0.000973152
IFIT2	SIV+ZIKV+_D14 - SIV-ZIKV+_D14	-1.43352	-3.14298	1.70945	-4.86624	0.000999097
DHX58	SIV+ZIKV+_D14 - SIV-ZIKV+_D14	-2.62955	-3.41752	0.78797	-3.27112	0.00749808
DDX58	SIV+ZIKV+_D14 - SIV-ZIKV+_D14	0.587792	-0.694455	1.28225	-4.29944	0.00159307
IRF7	SIV+ZIKV+_D14 - SIV-ZIKV+_D14	-3.41302	-4.42123	1.00821	-3.94375	0.00305034
ISG15	SIV+ZIKV+_D14 - SIV-ZIKV+_D14	-1.05805	-3.53742	2.47937	-5.02253	0.000389312
IL6	SIV+ZIKV+_D14 - SIV-ZIKV+_D14	-5.26193	-3.63293	-1.629	3.46058	0.00684617
MX1	SIV+ZIKV+_D21 - SIV-ZIKV+_D21	1.26665	-1.28891	2.55555	-4.0023	0.00249157
IFI44	SIV+ZIKV+_D21 - SIV-ZIKV+_D21	0.285196	-1.24283	1.52803	-3.2132	0.0097598
IFIT1	SIV+ZIKV+_D21 - SIV-ZIKV+_D21	0.445346	-1.57646	2.02181	-3.54765	0.00873636
IFIT2	SIV+ZIKV+_D21 - SIV-ZIKV+_D21	-1.23921	-3.24536	2.00615	-3.83253	0.00281526
DDX58	SIV+ZIKV+_D21 - SIV-ZIKV+_D21	0.684364	-0.630533	1.3149	-3.63944	0.00799082
TRIM25	SIV+ZIKV+_D21 - SIV-ZIKV+_D21	-0.630557	-1.38526	0.754702	-3.82959	0.00309347
ISG20	SIV+ZIKV+_D21 - SIV-ZIKV+_D21	0.837962	0.375538	0.462424	-3.62012	0.00460212
IRF7	SIV+ZIKV+_D21 - SIV-ZIKV+_D21	-3.25732	-4.2919	1.03458	-3.62894	0.004063
ISG15	SIV+ZIKV+_D21 - SIV-ZIKV+_D21	-0.852544	-3.44525	2.59271	-4.64808	0.00107036
