# Supplementary material for: Persistent innate immune dysfunction and ZIKV replication in the gastrointestinal tract during SIV infection in pigtail macaques
Source: Front Immunol. 2025 Mar 4;16:1535807. doi: 10.3389/fimmu.2025.1535807 (PMC11913663; doi:10.3389/fimmu.2025.1535807)
Supplement: Supplementary file 8 [file Table7.xlsx]

## Sheet: Sheet1
ZIKV RNA+		SIV+ZIKV+							SIV-ZIKV+
	dpi	Z12165	Z13032	A10013	Z14109	Z15331	Z16277	Z16297	L07201	Z08062	A11230	Z14176	Z14349	Z15289	Z15404
Plasma	1	+	+	-	-	+	+	-	-	-	-	-	+	+	+
	2	-	+	-	-	+	+	-	-	+	+	+	+	+	+
	3	-	+	-	-	+	+	-	+	+	+	+	+	+	+
	4	-	+	-	-	+	+	+	-	+	-	+	+	+	+
	7	-	+	+	-	-	+	+	-	+	-	-	-	-	-
	10	-	-	+	-	-	-	+	+	-	-	-	-	-	-
	14	-	-	-	-	-	-	-	-	-	-	-	-	-	-
	21	-	-	-	-	-	-	-	-	-	-	-	-	-	-
	Nx	-	-	-	-	-	-	-	-	-	-	-	-	-	-
PLN	7	+	+	+	-	NA	+	-	-	+	+	-	+	+	+
	21	-	+	-	-	-	+	-	-	-	+	-	+	-	-
Rectal Biopsy	7	-	+	-	-	NA	+	-	-	+	-	-	+	+	+
	21	-	-	-	-	-	-	-	-	+	-	-	-	-	-
	Nx	+	+	-	-	-	+	-	-	-	-	-	-	-	-
Rectal Cytobrush	1	-	-	-	-	-	-	-	+	-	-	-	-	-	-
	2	-	-	-	-	+	-	-	-	-	-	-	-	-	-
	3	-	-	+	-	-	-	-	-	-	-	-	-	-	-
	4	-	+	-	-	-	-	-	-	-	-	-	-	-	-
	7	-	+	-	-	-	+	-	-	+	-	+	+	-	+
	10	-	+	+	-	-	+	+	-	-	-	-	-	-	-
	14	-	-	-	-	-	-	+	-	-	-	-	+	-	-
	21	+	-	-	-	-	+	-	-	-	-	-	-	-	-
	Nx	-	-	-	-	-	-	-	-	-	-	-	-	-	-
CSF	4	-	-	-	-	-	-	-	-	-	-	-	-	-	-
	7	-	-	-	-	-	NA	NA	-	-	-	-	-	NA	-
	21	-	-	-	-	-	-	-	-	-	-	-	-	-	-
	Nx	-	-	-	-	-	-	-	-	-	-	-	NA	-	-
NA, not available
