# Supplementary material for: Persistent innate immune dysfunction and ZIKV replication in the gastrointestinal tract during SIV infection in pigtail macaques
Source: Front Immunol. 2025 Mar 4;16:1535807. doi: 10.3389/fimmu.2025.1535807 (PMC11913663; doi:10.3389/fimmu.2025.1535807)
Supplement: Supplementary file 9 [file Table8.xlsx]

## Sheet: Sheet1
ZIKV RNA+ at Necropsy		SIV+ZIKV+							SIV-ZIKV+
		Z12165	Z13032	A10013	Z14109	Z15331	Z16277	Z16297	L07201	Z08062	A11230	Z14176	Z14349	Z15289	Z15404
Lymphoid	Retropharyngal LN	-	-	-	-	-	+	-	-	+	-	-	-	-	-
	Mesenteric LN	-	+	+	-	-	+	+	-	+	-	-	+	+	-
	Iliac LN	-	+	+	-	+	+	-	-	-	+	-	-	-	-
	Inguinal LN	-	+	+	-	+	+	-	-	+	+	+		+	-
	Submandibular LN	-	-	+	-	-	+	-	-	+	-	-	-	+	-
	Axillary LN	-	+	+	-	+	+	-	-	-	-	-	-	+	-
	Bone Marrow	-	-	-	-	-	-	-	-	-	-	-	-	-	-
	Spleen	-	+	-	-	+	+	+	-	+	-	-	-	-	-
Gastrointestinal	Liver	-	-	-	-	-	-	-	-	-	-	-	-	-	-
	Colon	-	-	-	-	-	+	-	-	-	-	-	-	-	-
	Jejunum	-	+	+	-	-	+	-	-	+	-	-	-	-	-
	Duodenum	-	-	-	-	-	+	-	-	-	-	-	-	-	-
	Ileum	+	+	-	-	-	+	+	-	-	-	-	-	-	-
	Rectum	-	-	-	-	-	-	-	-	-	-	-	-	+	-
Neuronal	Brainstem	-	-	-	-	-	-	-	-	-	-	-	-	-	-
	Hippocampus	ND	ND	ND	-	-	-	-	ND	ND	ND	-	-	-	-
	Frontal Lobe	ND	ND	ND	-	-	-	-	ND	ND	ND	-	-	-	-
	Parietal Lobe	ND	ND	ND	-	-	-	-	ND	ND	ND	-	-	-	-
	Occipital Lobe	ND	ND	ND	-	-	-	-	ND	ND	ND	-	-	-	-
ND, not determined
