# Supplementary material for: Persistent innate immune dysfunction and ZIKV replication in the gastrointestinal tract during SIV infection in pigtail macaques
Source: Front Immunol. 2025 Mar 4;16:1535807. doi: 10.3389/fimmu.2025.1535807 (PMC11913663; doi:10.3389/fimmu.2025.1535807)
Supplement: Supplementary file 10 [file Table9.xlsx]

## Sheet: ST9 Fig 6AB
Correlation between gut viral burden at necropsy and immune responses
		p-value	Spearman r
AUC Rectum Days 7-21	T-Cells	0.452451	-0.225706
	CD4+ T-Cells	0.648437	0.138705
	CD8+ T-Cells	0.211738	0.36988
	B-Cells	0.889553	0.0433454
	CD16+ Mon&Mac	0.0384886	0.586607
	CD16- Mon&Mac	0.425531	-0.239844
	Monocytes	0.866817	0.0520144
	Neutrophils	0.814359	0.0722423
	DCs	0.454605	0.225396
AUC Whole Blood Days 1-21	T-Cells	0.821828	-0.0693526
	CD4+ T-Cells	0.676323	-0.127146
	CD8+ T-Cells	0.522059	0.193609
	B-Cells	0.859332	-0.0549041
	CD16+ Mon&Mac	0.52838	0.19072
	CD16- Mon&Mac	0.189994	0.387219
	Monocytes	0.1634	0.410336
	Neutrophils	0.726302	-0.106919
	pDCs	0.950385	-0.0202278
	mDCs	0.662251	0.132926
Plasma/Sera	ZIKV IgG AUC Days 0-28	0.204281	-0.37566
	Day 28 NT50	0.0978859	-0.480666
	MPO AUC Days 1-4	0.0015214	0.809113
	sCD14 AUC Days 1-21	0.747958	-0.0982495
	FABP2 AUC Days 1-21	0.0180898	0.65596
	LBP AUC Days 1-21	0.866817	0.0520144
